# Supplementary material for: Assessing anxiety, depression and insomnia symptoms among Ebola survivors in Africa: A meta-analysis
Source: PLoS One. 2021 Feb 5;16(2):e0246515. doi: 10.1371/journal.pone.0246515 (PMC7864444; doi:10.1371/journal.pone.0246515)
Supplement: S1 File — (XLSX) [file pone.0246515.s002.xlsx]

## Sheet: Sheet1
Reference (Elservier Vancouver)	Link	Country/Setting	Design	Sample Size	Male	Female	Age	Follow-up	Stigma (Experienced)	Death (witnessed)	Depression	Anxiety	Insomnia	Arousal/re-experience reaction	PTSD
Keita MM, Taverne B, Savané SS, March L, Doukoure M, Sow MS, et al. Depressive symptoms among survivors of Ebola virus disease in Conakry (Guinea): preliminary results of the PostEboGui cohort. BMC Psychiatry 2017;17. doi:10.1186/s12888-017-1280-8.		Guinea	Prospective Cohort	256	118	138	31 (median)	1 year	18	70	38	0	0	0	0
Hugo M, Declerck H, Fitzpatrick G, Severy N, Gbabai OB-M, Decroo T, et al. Post-Traumatic Stress Reactions in Ebola Virus Disease Survivors in Sierra Leone. Emergency Medicine: Open Access 2015;05. doi:10.4172/2165-7548.1000285.		Sierra Leone	Cross-sectional	24	13	11	25 (median)	2 months, 7 days	17	24	0	0	0	17	5
Wadoum REG, Samin A, Mafopa NG, Giovanetti M, Russo G, Turay P, et al. Mobile health clinic for the medical management of clinical sequelae experienced by survivors of the 2013–2016 Ebola virus disease outbreak in Sierra Leone, West Africa. European Journal of Clinical Microbiology & Infectious Diseases 2017;36:2193–200. doi:10.1007/s10096-017-3045-1.		Sierra Leone	Cohort Longitudinal	246	98	148	27 (mean)	1 year, 3 days	89	0	0	0	25	0	60
Alexandre D, Bienvenu SC, Jean PK, Achille DG, Nyankoye YH, Shannon M, et al. Profile and reintegration experience of Ebola survivors in Guinea: a cross-sectional study. 2017. Tropical Medicine and International Health. doi:10.1111/tmi.12825		Guinea	Cross-sectional	121	71	50	29.7 (mean)	5 months	0	0	0	0	0	0	73
de St. Maurice A, Ervin E, Orone R, Choi M, Dokubo EK, Rollin PE, Nichol ST, et al. Care of Ebola Survivors and Factors Associated With Clinical Sequelae—Monrovia, Liberia .2018. Open Forum Infectious Diseases. DOI: 10.1093/ofid/ofy239.		Liberia	Retrospective	329	137	192	33 (mean)	10 months	10	0	42	44	50	0	0
Hamish M, Alren OV, Rebecca S, David O, Mukesh P, Mauricio C, et al. Sequelae and Other Conditions in Ebola Virus Disease Survivors, Sierra Leone, 2015. 2017. Emerging Infectious Diseases. DOI: http://dx.doi.org/10.3201/eid2301.160631		Sierra Leone	Retrospective	115	46	69	28 (median)	1 month	0	0	6	20	89	0	2
Jean-François E, Mamadou SS, Sandrine L, Abdoulaye T, Bernard T, Alpha KK, et al. Multidisciplinary assessment of post-Ebola sequelae in Guinea (Postebogui): an observational cohort study. Lancet Infect Dis 2017.doi.org/10.1016/S1473-3099(16)30516-3		Guinea	Cross-sectional	802	360	442	28.4 (median)	1 year, 4 months	0	0	124	0	0	0	0
Amanda T, Pauline V, John M, Julie-Anne D, Maria B, Miriam K, et al. Ebola Virus Disease Complications as Experienced by Survivors in Sierra Leone.Clinical Infectious Diseases. 2016. DOI: 10.1093/cid/ciw158.		Sierra Leone	Retrospective	166	92	74	24.7 (mean)	5 months	0	0	0	0	30	0	0
Patrick JH, Anna RW, Durodami RL, Felicity F, Stephen S, Marta L, et al. Case Series of Severe Neurologic Sequelae of Ebola Virus Disease during Epidemic, Sierra Leone.2018.DOI: https://doi.org/10.3201/eid2408.171367		Sierra Leone	Prospective long	334 (NB:10 sex not stated)	163	161	28 (median)	4 months	0	0	12	11	21	0	0
Janet TS, Foday RS, Thomas AM, Baimba RI, Foday S, Malcolm GS. Post-Ebola Syndrome, Sierra Leone.2016.Emerging Infectious Diseases.DOI: http://dx.doi.org/10.32032/eid2204.151302		Sierra Leone	Cross-sectional	44	21	23	35 (median)	3 weeks	0	0	0	0	3	0	0
Himiede WW, Maame AA, Ernest K, Olayinka SI , Donne K A, Samuel OS.Post-Ebola Syndrome among Ebola Virus Disease Survivors in Montserrado County, Liberia 2016. https://doi.org/10.1155/2018/1909410		Liberia	Cross-sectional	268	94	174	30 (median)	4 months	0	0	40	46	57	0	0
Daniel KJ, Nicole AH, D’Andre S, Kamy M, Matthew SB, David M, et al. Neurological, Cognitive, and Psychological Findings among survivors of ebola virus disease from 1995 ebola outbreak in Kikwit, Democratic Republic of Congo:A cross-sectional study. Clinical infectious diseases. 2018.DOI: 10.1093/cid/ciy677		Congo	Cross-sectional	221	96	125	53.2 (mean)	2 months	23	0	0	0	0	0	0
Abdulaziz M, Taiwo LS, Shaeed G, Gabriele P, Patrick N, Adebola O, et al. An evaluation of psychological distress and social support of survivors and contacts of Ebola virus disease infection and their relatives in Lagos, Nigeria: a cross sectional study-2014. BMC Public Health, 2015.DOI 10.1186/s12889-015-2167-6		Nigeria	Cross-sectional	117	39	78	34 (mean)	2 weeks	16	0	34	33	39	0	45
Barry SH, Richard PM. Cultural contexts of Ebola in Northern Uganda. Emerging Infectious diseasses. 2003		Uganda	Cross-sectional	60	22	38	Not stated	2 weeks, 2 days	31	0	0	0	0	0	0
Clark DV, Kibuuka H, Millard M, Wakabi S, Lukwago L, Taylor A, et al. Long-term sequelae after Ebola virus disease in Bundibugyo, Uganda: a retrospective cohort study. The Lancet Infectious Diseases 2015;15:905–12. doi:10.1016/s1473-3099(15)70152-0.		Uganda	Retrospective Cohort	49(Analysis cohort, not full cohort)	26	23	40 (mean)	5 months	0	0	12	0	28	0	0
Qureshi AI, Chughtai M, Loua TO et al. Study of Ebola virus disease survivors in Guinea. Clin Infect Dis 2015: 61 (7): 1035–1042.		Guinea	Cross-sectional	105	71	34	38.9 (mean)	3 months	63	0	35	0	20	0	0
Bakare WA, Ilesanmi OS, Nabena EP, Famuyide T. Psychosocial stressors and support needs of survivors of Ebola virus disease, Bombali District, Sierra Leone, 2015. Healthcare in Low-Resource Settings 2016;3. doi:10.4081/hls.2015.5411.		Sierra Leone	Mixed-Methods	299	117	182	24 (median)	Not stated	8	0	0	0	0	0	0
